# Supplementary material for: Transcriptome Response Signatures Associated with the Overexpression of a Mitochondrial Uncoupling Protein (AtUCP1) in Tobacco
Source: PLoS One. 2015 Jun 24;10(6):e0130744. doi: 10.1371/journal.pone.0130744 (PMC4479485; doi:10.1371/journal.pone.0130744)
Supplement: S2 Table — Fold change indicates the average of up- or down-regulation in the AtUCP1 OE lines compared with WT. (XLSX) [file pone.0130744.s003.xlsx]

## Sheet: up-regulated 
Table S2: List of differentially expressed genes (up-regulated)
Fold change indicates average up-regulated in the AtUCP1 OE lines compared to WT
Feature ID	Annotation	Average FC	RPKM P32	RPKM P07	RPKM WT
transcript_1058	mitochondrial uncoupling protein 1	656296	2366923	2697856	3599
transcript_9071	d-glycerate 3-kinase, chloroplastic	22699	184763	96908	8224
transcript_3310	osmotin protein	20265	85658	31,59	4289
transcript_2423	xyloglucan endotransglucosylase/hydrolase	18904	568845	872700	30385
transcript_142	light harvesting chlorophyll a/b-binding protein	18632	990672	1840567	53631
transcript_24456	sulfite reductase	13868	174342	74816	12699
transcript_2287	membrane family protein	13832	99754	96318	7266
transcript_13669	cytochrome p450 77a1	13784	46823	65304	3411
transcript_2812	l-ascorbate oxidase homolog	12832	30,44	136508	2439
transcript_2493	uncharacterized protein	12722	43237	86743	3464
transcript_13129	50s ribosomal protein l5, chloroplastic	12653	133021	94189	10658
transcript_3580	auxin-binding protein abp19a	12558	84103	109178	6739
transcript_3626	chromomethylase	12428	37166	122,81	2978
transcript_10948	agglutinin protein ala1, putative isoform 1	11381	66851	52595	5951
transcript_15007	wd repeat-containing protein 44	11288	39503	43986	3517
transcript_1024	14 kda proline-rich protein dc2.15	10935	294089	493894	27188
transcript_6096	predicted protein	10143	48059	120521	4813
transcript_1806	beta-galactosidase 3	10102	173814	418791	17408
transcript_3404	mlp protein 28	10065	62262	266352	6236
transcript_6158	gtp-binding nuclear protein	10062	113050	166766	11322
transcript_937	probable pectinesterase/pectinesterase inhibitor 34	10047	36274	107,02	3633
transcript_33310	transcription factor bhlh104	10032	110651	48968	11082
transcript_4207	dna-damage-repair/toleration protein drt100	10026	77466	137129	7758
transcript_6983	bahd acyltransferase dcr	10016	47458	140015	4753
transcript_188	light harvesting chlorophyll a/b-binding protein	9825	1733201	2150283	178035
transcript_3179	fasciclin arabinogalactan protein 8	8869	34763	175819	3979
transcript_18758	probable lrr receptor serine/threonine-protein kinase at1g53430	8859	57482	67836	6579
transcript_148	26.5 kda heat shock protein, mitochondrial	8815	347904	757599	39821
transcript_7573	protein disulfide isomerase 1-6	8797	57122	67411	6538
transcript_10296	triosephosphate isomerase, cytosolic	8794	97858	115484	11201
transcript_5001	probable serine/threonine-protein kinase drkd	8767	54156	73,04	6199
transcript_12158	uroporphyrinogen-iii c-methyltransferase	8747	45971	38751	5262
transcript_13240	probable xyloglucan glycosyltransferase 5	8743	36944	68512	4229
transcript_3480	nucleolar protein gar2-related isoform 2	8724	41337	76659	4731
transcript_318	photosystem i reaction center subunit ii, chloroplastic	8176	190414	311,14	23471
transcript_18358	casp protein poptrdraft_578614	7588	78216	76921	10445
transcript_2876	fggy family of carbohydrate kinase	7588	48506	66784	6477
transcript_1950	probable protein phosphatase 2c 5	7581	46906	101485	6264
transcript_934	cofactor assembly of complex c isoform 1	7576	56,17	55239	7501
transcript_29127	mitogen-activated protein kinase homolog ntf3	7562	85716	50578	11446
transcript_9700	lrr receptor serine/threonine-protein kinase fei 1	7554	41221	24323	5504
transcript_13816	lysosomal beta glucosidase	7552	63078	37,22	8423
transcript_3814	trab domain-containing protein isoform x1	7545	48962	48151	6538
transcript_16147	metalloprotease m41 ftsh, putative isoform 2	7514	43393	51209	5795
transcript_16061	uncharacterized protein	7503	49504	19474	6611
transcript_1604	got1/sft2 vescicle transport protein family isoform 1	7493	40162	47397	5363
transcript_2649	porphobilinogen deaminase, chloroplastic	7059	143988	182061	20601
transcript_1480	aquaporin pip2-7	6989	391723	765418	56597
transcript_1504	histone h3.2	6946	125237	483694	18244
transcript_7808	polygalacturonase-1 non-catalytic subunit beta	6361	32108	53049	5145
transcript_293	probable inactive receptor kinase at2g26730	6346	21583	40753	3459
transcript_10287	er lumen protein retaining receptor	6323	75571	77689	12,11
transcript_15479	3-oxoacyl-reductase fabg	6318	72222	68185	11573
transcript_2007	psbp domain-containing protein 6, chloroplastic	6318	73546	130,19	11785
transcript_4267	rna polymerase sigma factor siga	6318	92454	87286	14815
transcript_23071	transcription factor bhlh49	6315	37786	17837	6055
transcript_25464	mitogen-activated protein kinase 9	6305	74,43	50578	11446
transcript_11182	membrane bound o-acyl transferase family protein	6303	67544	47826	10824
transcript_5340	lysine-rich arabinogalactan protein 18	6301	156433	369219	25067
transcript_12677	trans-resveratrol di-o-methyltransferase	6291	46641	44033	7474
transcript_13287	uncharacterized protein	6281	69249	65377	11097
transcript_9515	sulfite reductase	6281	56311	93036	9023
transcript_12346	molybdate-anion transporter	6279	42052	59552	6739
transcript_756	omega-6 fatty acid desaturase	6279	72422	188028	11605
transcript_15572	dna-binding storekeeper protein-related	6274	38173	27029	6117
transcript_9390	kelch repeat-containing protein at3g27220	6266	62673	59,17	10043
transcript_17055	e3 ubiquitin-protein ligase ring1	6262	49661	11721	7958
transcript_2087	trihelix transcription factor gt-2	6257	38061	62884	6099
transcript_8654	probable lrr receptor serine/threonine-protein kinase at1g14390	6257	38006	44852	6,09
transcript_12258	chromomethylase	6256	50332	106917	8065
transcript_18564	uncharacterized protein	5683	67331	79459	11988
transcript_538	thylakoid lumenal 19 kda protein, chloroplastic	5681	90773	107124	16162
transcript_6890	pyruvate dehydrogenase e1 component subunit beta-1, mitochondrial	5675	70784	55689	12603
transcript_5572	fasciclin arabinogalactan protein 17	5667	57795	98519	10,29
transcript_292	formin protein 18	5658	64112	121896	11415
transcript_3244	peptidyl-prolyl cis-trans isomerase, chloroplastic	5651	58809	177361	10471
transcript_1693	cellulose synthase a catalytic subunit 2	5401	142991	196872	26732
transcript_69	oxygen-evolving enhancer protein 2, chloroplastic	5218	1309248	932372	253205
transcript_12059	putative phagocytic receptor 1b	5075	42308	37446	8474
transcript_9885	dnaj homolog 1, mitochondrial	5074	34996	30975	7,01
transcript_18798	probable receptor protein kinase at5g15080	5061	45343	66888	9082
transcript_49	chlorophyll a-b binding protein cp24 10a, chloroplastic	5058	1528148	2156724	304845
transcript_5497	up-9a	5057	62542	119936	12527
transcript_20251	xyloglucan galactosyltransferase katamari1 homolog	5056	54745	64605	10966
transcript_4211	30s ribosomal protein s6 alpha, chloroplastic	5056	57301	92981	11478
transcript_3963	acetolactate synthase 2, chloroplastic	5055	57777	85231	11573
transcript_614	methyltransferases	5054	46871	165941	9388
transcript_9086	uncharacterized protein	5051	70228	82878	14067
transcript_3313	transport family protein	5049	62448	55272	12509
transcript_7471	protein yipf6 homolog	5047	45740	47232	9162
transcript_1888	cinnamoyl-coa reductase 2	5042	52983	72948	10613
transcript_14850	gdp-mannose-dependent alpha-mannosyltransferase	5039	50872	60036	10,19
transcript_18165	snakin-1	5039	50872	60036	10,19
transcript_17195	cyclin-dependent kinase g-2 isoform x1	5037	97012	42932	19432
transcript_9812	peptidyl-prolyl cis-trans isomerase fkbp16-3, chloroplastic	5034	58589	112356	11736
transcript_10935	probable cinnamyl alcohol dehydrogenase 6	5033	59087	43581	11835
transcript_7574	zinc finger protein constans 4	5032	78314	169437	15687
transcript_19028	cyclic nucleotide-gated ion channel 4	5028	51247	54260	10265
transcript_5832	probable plastid-lipid-associated protein 8, chloroplastic	5028	124896	147393	25017
transcript_15723	glucan endo-1,3-beta-glucosidase 1	5026	64775	57332	12975
transcript_10103	putative adenine nucleotide translocase	5024	49193	44513	9853
transcript_13073	was/wasl-interacting protein family member 3	5024	59003	34816	11819
transcript_4138	nadh-dependent glutamate synthase 1 isoform 4	5024	59003	100095	11819
transcript_11830	ring/u-box superfamily protein, putative isoform 3	5021	50139	54367	10043
transcript_16143	titin isoform x9	5021	60022	61979	12023
transcript_18457	glutamyl-trna(gln) amidotransferase subunit a, chloroplastic/mitochondrial	5019	44004	12982	8814
transcript_946	clp protease-related protein at4g12060, chloroplastic	5014	52737	31118	10564
transcript_520	tubulin alpha chain isoform x2	4811	501157	661835	105164
transcript_4278	probable 1-deoxy-d-xylulose-5-phosphate synthase, chloroplastic	4624	176760	199117	38624
transcript_2584	protochlorophyllide reductase, chloroplastic	4615	170,71	152620	37302
transcript_3475	uncharacterized protein	4416	54560	73586	12,49
transcript_7802	40s ribosomal protein s13	4415	76844	90685	17591
transcript_13603	protein cobra	4414	115509	116842	26442
transcript_30133	serine/threonine-protein kinase atm	4407	82209	86809	18819
transcript_12619	uncharacterized protein	4404	114783	106431	26276
transcript_3672	putative glucose-6-phosphate 1-epimerase	4396	35369	65591	8097
transcript_8953	endo-1,4-beta-glucanase	4396	50277	33904	11509
transcript_13309	protein fam63b	4394	62076	73258	14,21
transcript_10128	protein iq-domain 1	4383	33950	33780	7645
transcript_6157	phytochrome b	4204	83564	49308	20086
transcript_3345	pyrophosphate-energized vacuolar membrane proton pump	4197	107736	76285	25896
transcript_5173	cyclophilin peptidyl-prolyl cis-trans isomerase family protein isoform 1	4197	95154	202127	22872
transcript_2376	ndh-dependent cyclic electron flow 1 isoform 2	4194	83431	73844	20054
transcript_233	carbonic anhydrase, chloroplastic isoform x1	4193	1368362	3,900,86	329357
transcript_10872	uncharacterized serine-rich protein c215.13	4182	60352	35611	14507
transcript_2928	probable isoleucine--trna ligase, mitochondrial	4098	79376	93674	19569
transcript_14920	nf-x1-type zinc finger protein nfxl1	4089	87242	71278	21508
transcript_3030	transmembrane 9 superfamily member 3	4086	88843	64521	21902
transcript_681	fructose-1,6-bisphosphatase, chloroplastic	4035	96452	106711	24,15
transcript_215	carbonic anhydrase, chloroplastic isoform x1	4014	1628311	3172627	409371
transcript_9023	sugar transporter erd6 6	3797	38294	37,66	10227
transcript_16739	ankyrin repeat-containing protein, putative isoform 2	3794	48431	57155	12935
transcript_11137	snf2 domain-containing protein / helicase domain-containing protein, putative isoform 1	3793	33213	13065	8,87
transcript_11292	glutamate-1-semialdehyde 2,1-aminomutase, chloroplastic	3793	33213	39195	8,87
transcript_20871	putative nuclear matrix constituent protein 1 protein	3793	55082	59423	14711
transcript_2323	protein tic 62, chloroplastic	3783	163681	257552	43715
transcript_3854	pectinmethylesterase inhibitor	3783	100924	39701	26954
transcript_2349	omega-6 fatty acid desaturase, endoplasmic reticulum isozyme 2	3782	119597	207004	31941
transcript_6972	pentatricopeptide repeat-containing protein at1g31920	3782	26469	41649	7069
transcript_484	major intrinsic protein 2	3781	72422	242158	19342
transcript_16275	potassium transporter 2 isoform 1	3778	67331	44144	17982
transcript_2157	magnesium-chelatase subunit chlh, chloroplastic	3778	276787	334152	73922
transcript_4841	phosphoethanolamine n-methyltransferase	3778	60711	87568	16214
transcript_24384	xb3 in isoform 1	3777	70044	45923	18707
transcript_15097	serine/arginine-rich sc35 splicing factor scl33	3776	50625	59744	13521
transcript_27850	proline-rich protein 4 isoform x2	3776	151386	575665	40431
transcript_17900	tetratricopeptide repeat superfamily protein	3774	99165	9752	26484
transcript_4546	atp sulfurylase 2	3774	59143	116326	15795
transcript_10802	rna recognition motif-containing protein isoform 1	3773	33860	39959	9043
transcript_11810	protein hothead	3773	85952	185962	22955
transcript_2924	biotin carboxylase 1, chloroplastic	3773	40008	31477	10685
transcript_4236	2-isopropylmalate synthase b	3766	58262	68756	15,56
transcript_1334	sucrose synthase	3749	25519	40154	6815
transcript_133	chlorophyll a/b binding protein	3582	5149372	6089689	1450531
transcript_762	histone h2a	3568	160299	500,75	45,33
transcript_1854	nuclear pore complex protein nup214	3565	119791	91473	33875
transcript_5711	rhodanese domain-containing protein 14, chloroplastic	3544	310793	89656	88538
transcript_2168	plastidal glycolate/glycerate translocator 1, chloroplastic	3534	100831	101994	28853
transcript_3082	putative nad-dependent dehydrogenase 2	3463	58529	125585	17053
transcript_26042	subtilisin protease	3462	65628	21122	19121
transcript_300	gdsl esterase/lipase apg	3419	329697	726971	97322
transcript_2317	beta-galactosidase	3366	63141	102457	18971
transcript_12330	probable carbohydrate esterase at4g34215	3362	57538	101854	17288
transcript_12375	malate dehydrogenase, mitochondrial	3362	108071	31884	32471
transcript_1493	acyl-desaturase, chloroplastic	3358	68837	81236	20683
transcript_737	psbq protein 2, chloroplastic	3357	68162	20,11	20,48
transcript_18482	epoxide hydrolase	3355	77108	113746	23168
transcript_19598	calcium-transporting atpase 4, endoplasmic reticulum-type	3355	93323	137666	28039
transcript_1817	auxin-induced protein 5ng4	3353	117178	51857	35207
transcript_19664	oxygen-evolving enhancer protein 3-2, chloroplastic	3306	2433395	2290528	742734
transcript_2653	30s ribosomal protein s13, chloroplastic	3306	172717	232946	52718
transcript_1491	glucose-1-phosphate adenylyltransferase large subunit 3, chloroplastic/amyloplastic	3304	104189	163941	31801
transcript_3482	zinc finger ccch domain-containing protein 53 isoform x1	3269	74821	74713	23057
transcript_5111	transmembrane protein 120 homolog	3155	92618	98371	29683
transcript_496	probable protein phosphatase 2c 40	3151	42846	60677	13732
transcript_2641	nitrate transporter 1.3	3146	211395	219512	67749
transcript_3417	NHL repeat-containing protein 2	3146	64856	38269	20785
transcript_9765	putative mitochondrial 2-oxoglutarate/malate carrier protein	3145	169851	120267	54435
transcript_200	calcium sensing receptor, chloroplastic	3079	145951	227043	47838
transcript_2335	haloacid dehalogenase hydrolase superfamily protein isoform 2	3078	106913	108965	35043
transcript_3585	probable histone h2b.1	3078	301887	469621	98,95
transcript_733	pyruvate dehydrogenase e1 component subunit alpha-3, chloroplastic	3067	154911	231782	50977
transcript_10	chloroplast stem-loop binding protein of 41 kda b, chloroplastic	3059	164158	193726	54158
transcript_1238	protein curvature thylakoid 1b, chloroplastic	3038	456819	447061	151761
transcript_2064	translation factor guf1 homolog, chloroplastic	3023	201199	158293	67168
transcript_1505	glutamine synthetase, chloroplastic	3012	643033	952023	215451
transcript_21	photosystem ii 5 kda protein, chloroplastic	2963	403437	737963	137377
transcript_20446	secoisolariciresinol dehydrogenase	2954	340615	23645	116387
transcript_1719	glyceraldehyde-3-phosphate dehydrogenase b, chloroplastic	2939	579,38	809324	198947
transcript_22925	amidophosphoribosyltransferase, chloroplastic	2837	132945	104595	47341
transcript_13076	peroxidase 12	2835	110683	203187	39414
transcript_4584	haloacid dehalogenase hydrolase domain-containing protein at4g39970	2834	152122	189497	54,17
transcript_8724	thylakoid lumenal 16.5 kda protein, chloroplastic	2833	99217	52039	35331
transcript_305	fasciclin arabinogalactan protein 1	2831	93672	270,22	33356
transcript_2858	uncharacterized protein	2829	36779	81984	13097
transcript_9936	hit zinc finger,papa-1 conserved region isoform 1	2827	65271	51352	23243
transcript_8617	cytochrome p450 93a3	2771	146697	125906	53426
transcript_2740	uncharacterized protein	2725	105588	105436	39046
transcript_3145	actin-101	2712	231385	253558	86074
transcript_3598	pectin methylesterase	2712	152564	186474	56753
transcript_2114	peptidyl-prolyl cis-trans isomerase cyp20-2, chloroplastic	2634	167269	231728	64096
transcript_803	photosystem i reaction center subunit iv b, chloroplastic	2616	1298452	1402612	500905
transcript_273	chaperone protein dnaj 11, chloroplastic	2614	180731	102693	69721
transcript_4376	cytochrome p450 82c4, putative isoform 2	2603	542439	526571	210296
transcript_734	ribulose bisphosphate carboxylase/oxygenase activase 1, chloroplastic	2569	2922365	4722312	1147768
transcript_104	oxygen-evolving enhancer protein 1, chloroplastic	2545	3467249	3,308,59	1,374,54
transcript_107	omega-3 fatty acid desaturase	2523	66567	144022	26667
transcript_15306	protein casp	2523	46248	13644	18527
transcript_875	preprotein translocase subunit sece1	2523	46248	40933	18527
transcript_9801	coproporphyrinogen iii oxidase	2523	88882	69928	35607
transcript_12668	uncharacterized oxidoreductase at1g06690, chloroplastic	2521	58754	69337	23537
transcript_11461	ethylene-responsive transcription factor 5	2519	57618	16999	23082
transcript_3067	protein curvature thylakoid 1a, chloroplastic	2518	442435	317007	177243
transcript_9778	nad(p)-binding rossmann-fold superfamily protein isoform 1	2517	94196	79402	37736
transcript_3062	phosphoglucomutase, chloroplastic	2516	125800	44538	50397
transcript_1256	tpx2 family protein, putative	2513	38805	80141	15546
transcript_10207	pectinesterase/pectinesterase inhibitor ppe8b	2511	38061	89834	15248
transcript_9520	maternal effect embryo arrest 14 isoform 2	2472	340,77	311097	139091
transcript_714	photosystem ii reaction center w protein, chloroplastic	2392	4327611	3924526	1826045
transcript_2116	ferredoxin-dependent glutamate synthase 1, chloroplastic	2379	383745	346,31	162774
transcript_1002	geranylgeranyl diphosphate reductase, chloroplastic	2358	865985	781763	370642
transcript_322	glutamyl-trna reductase 1, chloroplastic	2322	414623	630294	180178
transcript_7964	lil3 family protein	2308	154605	132693	67567
transcript_700	root phototropism protein 2	2296	268071	428613	117784
transcript_492	ribosomal protein s21 family protein isoform 1	2282	253722	289098	112158
transcript_282	dead-box atp-dependent rna helicase 7	2267	115591	90941	51452
transcript_1662	methionine synthase	2238	143229	184874	64551
transcript_3661	probable glycerol-3-phosphate acyltransferase 8	2205	116990	113409	53563
transcript_3414	dna polymerase epsilon catalytic subunit a, putative	2203	139850	282927	64029
transcript_12708	nucleoside diphosphate kinase, putative	2202	112311	75737	51,42
transcript_1281	sedoheptulose-1,7-bisphosphatase, chloroplastic	2181	266042	251,17	123157
transcript_435	nitrate reductase	2133	387483	291787	183318
transcript_2242	tetrapyrrole-binding protein, chloroplastic	2122	260314	278403	123837
transcript_16953	ll-diaminopimelate aminotransferase, chloroplastic	2099	171527	53979	82458
transcript_5941	probable xyloglucan endotransglucosylase/hydrolase protein 28	2095	55710	85467	26781
transcript_584	rubredoxin family protein	2077	171049	134573	83059
transcript_6459	cytochrome p450 93a3	2072	137351	150513	66815
transcript_30	ribulose bisphosphate carboxylase small chain S41	2037	35743565	43147510	17708899

## Sheet: down-regulated
Table S2: List of differentially expressed genes (down-regulated)
Fold change indicates average down-regulated in the AtUCP1 OE lines compared to WT
Feature ID	Annotation	Average FC	RPKM P32	RPKM P07	RPKM WT
transcript_1749	protein dek isoform x3	-15957	9278	21899	148679
transcript_26398	18 kda seed maturation protein	-14554	43757	8607	642756
transcript_24499	pox family protein isoform 1	-13622	4152	14152	56548
transcript_16238	adp-glucose pyrophosphorylase large subunit	-13468	7612	27612	103685
transcript_23221	nicotine n-demethylase	-11945	7449	14489	89526
transcript_18835	low quality protein: activating signal cointegrator 1 complex subunit 1	-11917	14365	22505	172645
transcript_21204	protein bps1, chloroplastic	-11868	13201	19321	158654
transcript_7121	splicing factor u2af small subunit b	-11131	11389	15779	149975
transcript_1778	14-3-3 protein	-11121	13758	32473	154328
transcript_15872	flavonoid 3'-monooxygenase	-10675	8793	10377	95112
transcript_5096	bax inhibitor 1	-10361	10886	51388	113387
transcript_3068	putative membrane protein	-10357	11385	13436	118586
transcript_16042	ras-related protein rabf1	-10335	8944	31665	93167
transcript_13549	amidase 1	-10316	16449	19006	171333
transcript_22045	mitochondrial ribosomal protein l37 isoform 1	-10288	9603	12507	100023
transcript_18295	proline-rich family protein	-9933	15473	26443	154966
transcript_5213	pumilio homolog 2 isoform x1	-9546	8749	16891	84118
transcript_13391	methyl-accepting chemotaxis sensory transducer	-9548	12356	16323	118802
transcript_5723	probable pectate lyase 4	-9548	8199	10014	78828
transcript_8464	putative protein disulfide-isomerase ddb_g0275025	-9490	4574	4271	43978
transcript_12697	x intrinsic protein	-8763	9970	12382	87871
transcript_18221	bag family molecular chaperone regulator 6	-8729	20164	24888	177713
transcript_4144	auxin-repressed protein	-8717	16930	19893	149210
transcript_13119	regulator of chromosome condensation repeat-containing protein isoform 1	-8715	13722	18893	120939
transcript_13629	uncharacterized protein	-8715	12212	16979	107627
transcript_16847	e3 ubiquitin-protein ligase prt1	-8694	4698	6151	41402
transcript_26146	transcription factor bhlh130	-7945	9245	28688	74076
transcript_9905	lanc protein 2	-7937	6728	12662	53839
transcript_19970	cysteine desulfurase 2, chloroplastic	-7935	8521	12636	68266
transcript_21234	3-ketoacyl-coa synthase 11	-7918	10105	18216	80967
transcript_10433	tropinone reductase homolog	-7906	8691	19007	69631
transcript_3356	phospholipase d alpha 1	-7679	15262	22919	118203
transcript_15355	signal recognition particle protein	-7335	34592	37295	256354
transcript_22065	3-deoxy-manno-octulosonate cytidylyltransferase, mitochondrial	-7208	4758	12763	34307
transcript_27973	copper ion binding, putative	-7186	7273	32966	52442
transcript_4244	rna-binding domain, putative	-7171	6643	5398	47899
transcript_24534	signal peptide peptidase	-7168	11485	22099	82821
transcript_6458	palmitoyl-acyl carrier protein thioesterase, chloroplastic	-7163	12971	14372	93535
transcript_732	pyruvate dehydrogenase e1 component subunit alpha-3, chloroplastic	-7159	26247	12234	189266
transcript_4554	lem3 (ligand-effect modulator 3) family protein / cdc50 family protein isoform 1	-7158	21818	12185	157326
transcript_14810	18.2 kda class i heat shock protein	-7151	23005	8161	165886
transcript_23895	probable adp-ribosylation factor gtpase-activating protein agd11	-7151	8734	13869	62983
transcript_15644	gamma-tocopherol methyltransferase	-7143	16659	69142	120131
transcript_18585	putative dual specificity protein phosphatase dsp8	-7132	7514	37014	54185
transcript_17768	homogentisate 1,2-dioxygenase	-7125	10105	56249	72878
transcript_7173	probable nucleoredoxin 1	-6944	31795	40857	222905
transcript_8247	cyclase family protein isoform 1	-6763	12672	9706	86299
transcript_13815	tobamovirus multiplication protein 3 isoform 1	-6369	15801	12113	101282
transcript_21009	magnesium/proton exchanger isoform x1	-6366	15995	12113	102525
transcript_21411	uncharacterized protein	-6359	7242	8086	46421
transcript_25853	hydrophobic protein lti6a	-6358	30141	6519	193197
transcript_14640	stress response protein nst1	-6352	8035	6526	51499
transcript_19837	f-box protein skip24	-6359	7018	4312	44984
transcript_3603	phospholipase d alpha 1	-6345	15535	40574	99572
transcript_30911	methyltransferase type 11	-6333	14208	15758	91071
transcript_19451	serine/arginine repetitive matrix protein 2 isoform x1	-6335	13905	54388	89128
transcript_15955	low-density lipoprotein receptor-related protein 1b	-6327	9802	12042	62825
transcript_19928	sec14 cytosolic factor	-6324	10598	6478	67933
transcript_21399	transmembrane emp24 domain-containing protein p24beta3	-6318	9084	9645	58228
transcript_10618	uncharacterized protein	-6152	37923	9645	235480
transcript_22674	chaperone protein clpb1	-6078	11319	12007	69531
transcript_13588	senescence-inducible chloroplast stay-green protein 2	-5814	30673	11972	180222
transcript_20917	sec14 cytosolic factor	-5579	9876	16952	55918
transcript_10533	peroxisomal fatty acid beta-oxidation multifunctional protein aim1	-5576	12386	16657	69466
transcript_13469	large neutral amino acids transporter small subunit 2	-5575	15202	19474	85263
transcript_8893	mitochondrial import inner membrane translocase subunit tim9	-5575	9362	15698	52505
transcript_19962	uncharacterized protein	-5573	9857	14936	55284
transcript_15877	cucumber peeling cupredoxin, putative	-5572	15995	14936	89709
transcript_21478	ras-related protein rab2bv	-5572	9656	85467	54158
transcript_3101	carotenoid 9,10(9',10')-cleavage dioxygenase 1	-5566	20502	11949	114987
transcript_25021	abc transporter a family member 1	-5564	15071	11949	84524
transcript_18977	cathepsin l1 isoform x1	-5562	5537	8361	95729
transcript_9083	protein chup1, chloroplastic	-5562	17068	15579	31013
transcript_19087	bifunctional purine biosynthesis protein purh	-5558	12843	30857	72032
transcript_16082	cell division cycle and apoptosis regulator protein 1	-5557	10932	8338	729471
transcript_9672	non-specific lipid-transfer protein 2	-5557	13065	10932	61311
transcript_22370	aerobic cobaltochelatase subunit cobt	-5555	9037	9037	50685
transcript_12290	alpha-1,4 glucan phosphorylase l isozyme, chloroplastic/amyloplastic	-5554	27885	31046	156391
transcript_15581	root hair defective 3 gtp-binding protein (rhd3) isoform 2	-5552	10326	17388	57911
transcript_7018	probable wrky transcription factor 17	-5549	7417	18019	41632
transcript_22689	nuclear export mediator factor nemf isoform x2	-5548	23541	23984	132032
transcript_8490	calcium-dependent lipid-binding family protein	-5548	17827	19366	99983
transcript_13275	transaldolase	-5546	14274	27109	86524
transcript_26562	ww domain-containing protein, putative isoform 1	-5534	10492	18044	58843
transcript_534	stress enhanced protein 2, chloroplastic	-5426	57406	61633	314299
transcript_24702	probable receptor protein kinase at1g67000	-5356	32388	51633	175159
transcript_15274	ripening regulated protein ddtfr8	-5301	24031	32633	128353
transcript_16144	cbl-interacting serine/threonine-protein kinase 14	-5289	19147	21879	102274
transcript_15179	lactoylglutathione lyase	-5176	16902	18479	88027
transcript_11453	4-coumarate--coa ligase 7	-5173	18012	18283	93804
transcript_1597	succinate dehydrogenase iron-sulfur subunit 2, mitochondrial	-5171	19151	36023	99473
transcript_11708	phage integrase family protein	-5168	25721	29592	139263
transcript_17548	sorting nexin 1	-5166	18791	21157	97868
transcript_23219	tetraspanin-19	-5165	19493	24152	101519
transcript_12409	protein yippee at4g27740	-5158	33107	36096	172425
transcript_6104	flavonoid 3'-monooxygenase	-5154	24253	26801	126308
transcript_14216	methionine gamma-lyase	-5146	16321	25049	84996
transcript_17709	zinc finger protein, putative	-5142	11905	13545	62
transcript_8047	cbs domain-containing protein cbscbspb5	-5042	18106	19268	91875
transcript_21735	homeobox-leucine zipper protein athb-12	-5027	34918	35164	177187
transcript_10481	bag family molecular chaperone regulator 6	-4996	23308	35064	117386
transcript_2546	joka2	-4917	29066	46468	144386
transcript_26198	primary amine oxidase	-4913	54816	56722	271754
transcript_6820	4-coumarate--coa ligase 10	-4897	35736	39694	176564
transcript_11470	cov1	-4796	7066	17658	33966
transcript_13305	nad(h) kinase 1 isoform x2	-4785	10978	13896	52773
transcript_23378	mitogen-activated protein kinase kinase kinase 1	-4779	11987	15343	57626
transcript_21001	uncharacterized protein	-4777	14484	22377	69631
transcript_25235	e3 ubiquitin-protein ligase sinat3	-4776	16501	19245	79327
transcript_9428	dessication responsive protein	-4774	11546	18891	58026
transcript_13795	putative casein kinase ii subunit beta-4	-4773	13168	16835	63301
transcript_18408	nadh dehydrogenase flavoprotein 1, mitochondrial	-4772	24831	25682	119368
transcript_25414	probable wrky transcription factor 53	-4765	17068	21183	82053
transcript_25965	transmembrane protein 184c	-4765	10642	34668	51158
transcript_13745	iron-stress related protein	-4764	31507	44569	151464
transcript_3857	cbs domain-containing protein cbsx1, chloroplastic	-4764	12843	14864	61742
transcript_23566	probable prefoldin subunit 4	-4763	15849	26206	76192
transcript_4117	heat shock 70 kda protein 15	-4762	10841	11291	52115
transcript_26169	protein basic pentacysteine6	-4761	14955	16991	71895
transcript_8275	glucose-6-phosphate 1-dehydrogenase, cytoplasmic isoform	-4756	6816	17785	32768
transcript_16796	u4/u6.u5 tri-snrnp-associated protein 1 isoform 1	-4753	17324	18095	83283
transcript_28158	trna ligase	-4752	14017	24259	67385
transcript_11901	calcium-dependent protein kinase 10	-4751	11001	20815	52885
transcript_8844	ring/fyve/phd-type zinc finger family protein, putative isoform 1	-4732	6382	11270	30682
transcript_4687	ghkl domain protein	-4668	51628	54227	243028
transcript_5311	chaperone protein dnaj 11, chloroplastic	-4634	43124	46214	206533
transcript_1045	transformer serine/arginine-rich ribonucleoprotein	-4633	73442	75904	343253
transcript_19140	thioredoxin h2	-4568	64775	65107	298429
transcript_16089	e3 ubiquitin-protein ligase rnf4 isoform x2	-4508	19313	27507	87684
transcript_1326	probable nucleolar protein 5-2	-4503	31412	42537	142618
transcript_2544	transcription factor btf3 homolog 4	-4496	61588	67532	279622
transcript_11157	zeaxanthin epoxidase, chloroplastic	-4486	12708	17423	57696
transcript_17473	probable nucleoredoxin 2	-4457	46145	47408	207614
transcript_5152	protein cft1	-4454	29131	17432	130705
transcript_10885	peptidyl-prolyl cis-trans isomerase fkbp62	-4375	20409	26702	89935
transcript_13138	zinc finger ccch domain-containing protein 20	-4374	13868	17982	61113
transcript_22206	3-ketoacyl-coa thiolase 2, peroxisomal	-4373	29839	34104	131493
transcript_13725	regulator of vps4 activity in the mvb pathway protein, putative	-4371	21795	22609	96043
transcript_18306	transcription factor iiia	-4370	25814	28487	113754
transcript_182	probable calcium-binding protein cml45	-4363	16044	19237	70703
transcript_314	zinc finger family protein	-4362	32188	37237	141842
transcript_23563	leucine-rich repeat receptor serine/threonine/tyrosine-protein kinase sobir1	-4361	23541	27237	103740
transcript_2723	temperature-induced lipocalin	-4345	92128	97869	403517
transcript_257	1-aminocyclopropane-1-carboxylate oxidase	-4318	239124	356828	1042133
transcript_17047	alanine--glyoxylate aminotransferase 2 homolog 3, mitochondrial	-4237	37246	41128	159157
transcript_5366	flowering locus c	-4231	17449	25549	74522
transcript_1297	probable 6-phosphogluconolactonase 4, chloroplastic	-4169	19883	21088	83637
transcript_3265	40s ribosomal protein s19-3	-4127	59798	62099	249139
transcript_10285	probable rrna-processing protein ebp2 homolog	-4125	27677	30183	115313
transcript_20070	delta-1-pyrroline-5-carboxylate synthase	-4091	47272	47555	195201
transcript_27094	putative swi/snf-related matrix-associated actin-dependent regulator of chromatin subfamily a member 3 1	-3981	19714	25544	78977
transcript_707	serine hydroxymethyltransferase 7	-3981	14793	16952	59261
transcript_13464	solute carrier organic anion transporter family member 4c1	-3980	14688	18493	81812
transcript_20274	e3 ubiquitin-protein ligase rnf12-a	-3980	14688	33688	58843
transcript_6697	trafficking protein particle complex subunit 5	-3980	20422	24479	58843
transcript_5188	neuroguidin	-3978	16094	16094	64473
transcript_8986	gtp-binding protein sar1a	-3977	23022	23022	92227
transcript_21748	u6 snrna-associated sm protein lsm2	-3976	26948	26948	107955
transcript_9010	3-ketoacyl-coa synthase 19	-3974	26536	26536	106307
transcript_1832	polyubiquitin	-3973	48015	48015	192352
transcript_6071	zinc finger protein 598	-3973	15473	15473	61986
transcript_6821	4-coumarate--coa ligase 10	-3972	64739	64739	259349
transcript_15910	glucan endo-1,3-beta-glucosidase	-3969	13439	28494	114150
transcript_16437	protein eceriferum 3	-3969	24791	24791	99316
transcript_21726	feruloyl coa ortho-hydroxylase 2	-3969	14941	20984	84062
transcript_7673	atpase inhibitor, putative	-3969	28494	14941	59855
transcript_9791	phospholipase d alpha 1	-3969	20984	13439	53839
transcript_12794	nucleic acid binding protein, putative isoform 1	-3968	31591	32599	130559
transcript_14231	transcription factor tcp2	-3968	17041	24481	98072
transcript_14831	3-isopropylmalate dehydrogenase, chloroplastic	-3968	17153	17153	68715
transcript_7325	small nuclear ribonucleoprotein e	-3968	24481	17041	68266
transcript_16589	arginine decarboxylase	-3967	16244	16244	65076
transcript_9396	uncharacterized protein	-3967	14036	14036	56231
transcript_811	polyadenylate-binding protein rbp47	-3966	30794	30794	123363
transcript_10909	eukaryotic translation initiation factor isoform 4g-1 isoform x2	-3964	28969	28969	116052
transcript_28321	ddb1-and cul4-associated factor 8	-3955	15612	15612	62543
transcript_4976	beta-amylase 1, chloroplastic	-3914	42983	44981	177618
transcript_12685	uncharacterized protein	-3871	82605	82605	322648
transcript_4677	nadh dehydrogenase 1 alpha subcomplex subunit 13-b	-3776	25624	25624	97518
transcript_18610	sucrose synthase susa1	-3715	15881	15881	59381
transcript_20069	delta-1-pyrroline-5-carboxylate synthase	-3709	32455	32455	121349
transcript_1015	calreticulin-3	-3708	33354	33354	124713
transcript_18099	probable wrky transcription factor 70	-3708	15262	15262	57064
transcript_10599	protein mei2 2	-3706	33426	33426	124979
transcript_7984	thioredoxin 1-1, chloroplastic	-3705	26203	26203	97974
transcript_11670	dag protein, chloroplastic	-3704	18667	18667	69797
transcript_10453	e3 ubiquitin-protein ligase rnf25	-3703	39011	39011	145861
transcript_12729	isthmin-1	-3701	39108	39108	146226
transcript_8012	thioredoxin protein aaed1, chloroplastic	-3701	20556	20556	76868
transcript_23752	probable pectate lyase 4	-3699	24253	24253	90683
transcript_4289	senescence/dehydration-associated protein-related, putative	-3653	35233	35233	129853
transcript_6487	double-stranded rna-binding protein 1 isoform x1	-3634	83335	83335	305233
transcript_16710	glutathione transferase gst 23	-3629	43557	43557	159537
transcript_2297	alpha-aminoadipic semialdehyde synthase	-3625	34433	34433	125871
transcript_15811	calreticulin-3	-3596	206151	206151	748132
transcript_19536	glutamate receptor 3.4	-3584	11692	11692	42153
transcript_5896	dynamin-related protein 1e	-3581	17295	17295	62356
transcript_9228	alanine--glyoxylate aminotransferase 2 homolog 2, mitochondrial	-3576	22987	24317	87648
transcript_24122	calcium-binding ef hand family protein	-3575	33533	47296	170526
transcript_5943	proteasome subunit beta type-4	-3575	47296	33533	120903
transcript_7792	nucleolar protein 56	-3573	23383	23383	84307
transcript_13251	5'-methylthioadenosine/s-adenosylhomocysteine nucleosidase 2	-3572	26402	37246	134289
transcript_21730	basic endochitinase	-3572	17153	26402	95192
transcript_23600	probable wrky transcription factor 70	-3572	37246	17153	61844
transcript_15476	proton-coupled amino acid transporter 3	-3571	23279	23279	83931
transcript_624	eukaryotic translation initiation factor 3 subunit g	-3570	60282	60282	217346
transcript_15621	26s proteasome non-atpase regulatory subunit 12 homolog a	-3569	25878	29882	107739
transcript_15873	cytochrome p450 71a1	-3569	29882	25878	93302
transcript_12009	probable serine/threonine-protein kinase at4g35230	-3555	10796	10796	38924
transcript_12820	protein transparent testa 12	-3498	25411	25411	89584
transcript_6356	hydrophobic protein lti6a	-3493	79488	79488	280223
transcript_2244	bax inhibitor 1	-3491	43526	43526	153445
transcript_10603	beta-galactosidase 3	-3486	36653	38653	135674
transcript_6184	50s ribosomal protein l1	-3453	14912	16912	58716
transcript_16973	mitochondrial inner membrane organizing system protein 1 isoform x3	-3444	22810	23819	82667
transcript_14621	uroporphyrinogen decarboxylase 1, chloroplastic	-3443	30141	30141	104648
transcript_10369	uncharacterized aarf domain-containing protein kinase at1g79600, chloroplastic	-3442	38341	61226	212573
transcript_12493	aspartic proteinase pcs1	-3441	61226	38341	133119
transcript_10374	cop9 signalosome complex subunit 1	-3439	24067	24067	83558
transcript_19222	probable receptor protein kinase at5g47070 isoform x1	-3436	12425	12425	43139
transcript_10762	spermatogenesis-associated protein 20	-3431	14913	14913	51775
transcript_11649	serine/threonine-protein kinase ht1	-3415	80803	81609	281140
transcript_9661	lysm domain receptor kinase 4	-3357	31195	31195	105745
transcript_13369	v-type proton atpase subunit g 2	-3352	119719	119719	404998
transcript_12508	phosphate transporter	-3307	35332	35332	117952
transcript_4384	26s protease regulatory subunit 7 homolog a	-3256	69740	68974	226578
transcript_20551	uncharacterized protein	-3232	145422	145422	474382
transcript_2054	probable mitochondrial chaperone bcs1-b	-3211	145372	145372	470961
transcript_16898	ferritin	-3201	214025	214025	691117
transcript_27224	rna-binding protein 28	-3187	11588	15088	37137
transcript_19748	acyl-coenzyme a oxidase 3, peroxisomal	-3186	16501	15091	52885
transcript_8470	low molecular weight phosphotyrosine protein phosphatase	-3183	25942	22900	83142
transcript_30352	enolase-phosphatase e1	-3182	26236	29298	84083
transcript_10729	nkap protein	-3181	21414	37786	121098
transcript_30682	serine carboxypeptidase ii-3	-3181	17381	21414	68631
transcript_9930	tryptophan--trna ligase, cytoplasmic	-3181	37786	17381	55705
transcript_23822	radical sam additional 4fe4s-binding domain-containing protein	-3180	14365	38271	122653
transcript_27138	global transcription factor c isoform 1	-3180	38271	14365	46037
transcript_26394	importin subunit alpha-1	-3179	13474	13474	43182
transcript_13384	auxilin-related protein 2	-3178	42165	42165	135133
transcript_14295	e3 ubiquitin-protein ligase rglg2	-3178	34763	34763	111419
transcript_15042	hd domain-containing protein	-3178	17888	17888	57329
transcript_5038	probable receptor protein kinase at5g39030	-3178	12565	12565	40269
transcript_22568	putative uncharacterized hydrolase yor131c	-3177	16957	74492	238736
transcript_24365	mitochondrial import inner membrane translocase subunit tim17/tim22/tim23 family protein	-3177	24481	37157	119084
transcript_5640	heat-shock protein, putative	-3177	74492	24481	78458
transcript_6386	acetyl-coa carboxylase 1	-3177	13868	16957	54346
transcript_8021	capsule polysaccharide biosynthesis protein	-3177	37157	13868	44446
transcript_13174	type i inositol 1,4,5-trisphosphate 5-phosphatase 1	-3176	25687	33319	106783
transcript_8258	secretory carrier-associated membrane protein 3	-3176	33319	25687	82323
transcript_15407	trehalose-6-phosphate synthase	-3175	19457	55179	176841
transcript_22677	protein seedling plastid development 1	-3175	55179	21667	69438
transcript_8343	pentatricopeptide repeat-containing protein at3g49240	-3175	21667	19457	62356
transcript_22403	protein upstream of flc	-3174	16462	42811	137205
transcript_2417	uncharacterized transporter ybr287w	-3174	27301	27301	87495
transcript_4676	nadh dehydrogenase 1 alpha subcomplex subunit 13-b	-3174	42811	16462	52759
transcript_17241	probable wrky transcription factor 2	-3172	28072	28072	89968
transcript_19244	protein transporter, putative	-3172	20055	20055	64275
transcript_18071	probable serine/threonine-protein kinase at4g35230	-3171	15722	29377	94149
transcript_19892	protein ethylene insensitive 3	-3171	29377	15722	50386
transcript_30271	oleosin 5	-3170	13632	13632	43693
transcript_17798	glutaminyl-peptide cyclotransferase	-3168	19827	19827	63542
transcript_9137	trna(ile)-lysidine synthetase, tils	-3164	14606	14606	46811
transcript_9969	adp/atp carrier 3 isoform 1	-3095	67632	67632	211332
transcript_4107	cysteine proteinase inhibitor	-3088	78086	78086	243304
transcript_4531	putative ribosome biogenesis gtpase rsga	-3076	26385	27812	86343
transcript_9449	ammonium transporter 2	-3076	27814	26385	81919
transcript_13589	senescence-inducible chloroplast stay-green protein 2	-3074	75231	75231	233569
transcript_2228	excinuclease abc subunit a, uvra	-3070	216067	216067	669384
transcript_13514	phosphoglycerate mutase family protein	-3045	29212	44198	135722
transcript_21202	f1f0-atpase inhibitor protein	-3045	44192	29212	89721
transcript_5318	2-alkenal reductase (nadp(+)-dependent)	-3044	69371	69371	213062
transcript_5570	1-aminocyclopropane-1-carboxylate oxidase	-3032	366899	366899	1122415
transcript_3542	low-temperature-induced cysteine proteinase	-3031	445782	444529	1359591
transcript_12777	pentatricopeptide repeat-containing protein at5g21222	-3017	47664	74068	225513
transcript_7174	probable nucleoredoxin 1	-3017	74068	47664	145118
transcript_2184	carbohydrate-binding fold, putative isoform 2	-3014	21854	21854	66538
transcript_19995	acetolactate synthase small subunit 2, chloroplastic	-2982	18996	18996	57075
transcript_1710	2-oxoglutarate dehydrogenase, mitochondrial	-2978	54601	54601	164053
transcript_21937	probable acyl-activating enzyme 17, peroxisomal	-2967	45501	45501	136103
transcript_17472	probable nucleoredoxin 2	-2965	62984	62984	188576
transcript_2715	invertase inhibitor	-2950	59740	65945	177782
transcript_5122	uncharacterized aarf domain-containing protein kinase at5g05200, chloroplastic	-2938	41351	41351	122586
transcript_6207	catalytic, putative	-2930	75152	75152	222326
transcript_3544	sucrose transporter	-2924	194269	194269	573192
transcript_6626	eukaryotic translation initiation factor 2 subunit 3	-2916	18893	18893	55503
transcript_26279	pelota	-2914	37969	37969	111545
transcript_1159	phenylalanine ammonia-lyase	-2912	59031	59031	173421
transcript_20386	probable acyl-activating enzyme 17, peroxisomal	-2911	27984	27984	82212
transcript_11436	homeobox protein tgif2	-2911	44952	44952	132059
transcript_3330	protein transport protein sec61 subunit alpha	-2911	19979	19979	58693
transcript_258	iq-domain 14, putative	-2909	24067	24067	70703
transcript_5928	60s ribosomal protein l7-1	-2909	18667	18667	54841
transcript_15743	regulator of chromosome condensation repeat-containing protein isoform 1	-2907	37604	37604	110473
transcript_620	tpr repeat protein	-2903	986372	986372	2889527
transcript_19151	endosomal targeting bro1 domain-containing protein isoform 2	-2887	64977	64977	188720
transcript_2156	calmodulin-binding protein 60-c	-2861	29229	29229	84307
transcript_16511	cfe protein	-2857	25362	64695	186605
transcript_3437	14 kda zinc-binding protein	-2857	42532	42532	122678
transcript_4340	cyclin-dependent kinase f-4	-2857	64695	25362	73153
transcript_4583	proton-translocating nadh-quinone oxidoreductase, chain n	-2854	43819	43819	126391
transcript_3766	serine-threonine kinase receptor-associated protein	-2837	47098	47098	134777
transcript_8642	proteasome subunit beta type-3-a	-2836	40155	40155	114903
transcript_12908	map7 domain-containing protein 2	-2833	53054	53054	151812
transcript_3094	heat shock 70 kda protein 15	-2828	215583	215583	615346
transcript_10674	zinc finger a20 and an1 domain-containing stress-associated protein 8 isoform 1	-2823	76185	76185	217033
transcript_13243	rna-directed rna polymerase, putative	-2815	33136	167226	475036
transcript_7263	small nuclear ribonucleoprotein e	-2815	167226	33136	94129
transcript_4179	homogentisate 1,2-dioxygenase	-2808	53376	215027	609146
transcript_7929	palmitoyl-acyl carrier protein thioesterase, chloroplastic	-2808	215027	53376	151325
transcript_4682	40s ribosomal protein s12	-2806	126564	126564	358297
transcript_8551	3-ketoacyl-coa thiolase 2, peroxisomal	-2794	155913	155913	439533
transcript_25805	protein root primordium defective 1	-2788	11678	11678	32749
transcript_11113	spx domain-containing membrane protein at4g22990 isoform x1	-2785	28651	28651	80344
transcript_16491	calmodulin-binding transcription activator 4 isoform x2	-2783	18791	22921	64275
transcript_29984	uncharacterized protein	-2783	22921	18791	52694
transcript_21462	tpr repeat protein	-2782	30141	30141	84524
transcript_17059	heat shock 70 kda protein, mitochondrial	-2781	69992	77634	217706
transcript_19213	probable chlorophyll(ide) b reductase nyc1, chloroplastic	-2781	77634	69992	196276
transcript_6401	hepatocellular carcinoma-associated antigen 59	-2781	40372	43657	113207
transcript_26245	chd3-type chromatin-remodeling factor pickle	-2780	18859	18859	52885
transcript_9447	nad-dependent malic enzyme 62 kda isoform, mitochondrial	-2780	15807	18590	52133
transcript_11281	lysine--trna ligase	-2779	26402	132178	370661
transcript_1236	nadp-dependent glyceraldehyde-3-phosphate dehydrogenase	-2779	132178	52406	146961
transcript_13937	poly(3-hydroxyalkanoate) depolymerase	-2779	31224	45875	128644
transcript_20577	long-chain-alcohol oxidase fao1	-2779	27088	31224	87560
transcript_22241	boi-related e3 ubiquitin-protein ligase 1	-2779	52406	27088	75961
transcript_2802	serine carboxypeptidase 49	-2779	45875	26402	74038
transcript_8668	thioredoxin h9 isoform x1	-2779	20573	21921	57683
transcript_12216	ein3-binding f-box protein 1	-2778	19457	69642	195293
transcript_18611	beta-1,3-n-acetylglucosaminyltransferase lunatic fringe, putative isoform 1	-2778	17053	19457	54562
transcript_24930	mate efflux family protein 4, chloroplastic	-2778	18043	18043	50597
transcript_6086	p-loop containing nucleoside triphosphate hydrolases superfamily protein	-2778	69642	77059	47812
transcript_23947	rna-binding glycine-rich protein	-2777	35292	45942	128833
transcript_6532	tetraspanin-19	-2777	27885	35292	98968
transcript_9625	probable non-specific lipid-transfer protein akcs9	-2777	45942	27885	78196
transcript_17958	nadp-dependent d-sorbitol-6-phosphate dehydrogenase	-2776	19941	19894	55918
transcript_8288	ammonium transporter 1 member 1	-2775	39503	39503	110777
transcript_8501	rare cold inducible protein	-2775	30673	30673	86015
transcript_13346	mitochondrial pyruvate carrier 2	-2774	20529	20529	57569
transcript_20816	actin atpase superfamily protein isoform 1	-2774	20529	20529	57569
transcript_15773	6-phosphofructokinase 3	-2773	26154	26154	73342
transcript_17559	vacuolar protein sorting-associated protein 2 homolog 3	-2772	20733	20733	58141
transcript_19619	receptor protein kinase haiku2	-2771	14616	14616	40988
transcript_4741	ferrochelatase-2, chloroplastic	-2737	46604	46604	128614
transcript_9800	methionine gamma-lyase	-2735	82549	89221	246225
transcript_16452	nucleolar protein 56	-2719	33704	33704	92585
transcript_4159	receptor protein 12	-2718	82294	82294	225777
transcript_4836	probable phospholipid hydroperoxide glutathione peroxidase	-2716	114404	114404	313582
transcript_14341	fumarylacetoacetase	-2701	62373	62373	169914
transcript_7652	myb protein x	-2701	52043	54356	141764
transcript_6529	ubiquitin-conjugating enzyme e2 2	-2698	73485	73659	200633
transcript_1732	beta-amylase 1, chloroplastic	-2679	126501	126501	341858
transcript_3396	haus augmin complex subunit 1	-2651	24519	24519	65484
transcript_7633	photosystem ii cp47 protein	-2648	27221	63078	168463
transcript_8387	3-hydroxy-3-methylglutaryl-coenzyme a reductase 1 isoform 1	-2648	63078	27221	72701
transcript_4116	heat shock 70 kda protein 15	-2647	99385	99385	265431
transcript_8306	60s ribosomal protein l44	-2647	48282	48282	128947
transcript_20175	translation release factor	-2646	23993	287325	767365
transcript_2582	uncharacterized protein	-2646	33714	33714	90043
transcript_3543	low-temperature-induced cysteine proteinase	-2646	287325	23993	64078
transcript_11158	u-box domain-containing protein 34	-2645	22268	97923	261526
transcript_6000	uncharacterized protein	-2645	97923	22268	59472
transcript_11337	18.5 kda class i heat shock protein	-2644	30494	33284	88891
transcript_12410	broad-range acid phosphatase det1	-2644	33284	30494	81443
transcript_21734	homeobox-leucine zipper protein athb-7	-2643	38914	38914	103927
transcript_14079	protein modifier of snc1 11	-2640	23141	23141	61803
transcript_19595	cysteine proteinase rd21a	-2607	25278	25278	66545
transcript_3718	alcohol dehydrogenase 1	-2602	47015	47015	123282
transcript_6111	serine/arginine-rich splicing factor rsz21 isoform x1	-2598	34021	34021	89207
transcript_5746	abc transporter d family member 1	-2583	28016	28016	72952
transcript_14158	uncharacterized protein	-2581	40034	54889	142927
transcript_6128	upf0051 protein abci8, chloroplastic	-2581	54889	40034	104246
transcript_2253	v-type proton atpase subunit b2	-2580	88007	88007	229166
transcript_673	cbs domain-containing protein cbsx1, chloroplastic	-2578	32188	32188	83815
transcript_14521	methyl-cpg-binding domain-containing protein 11	-2573	122175	122175	317158
transcript_12294	uncharacterized protein	-2567	93804	93804	243157
transcript_16689	molybdate transporter 2	-2558	25096	25096	64791
transcript_24274	4-hydroxyphenylpyruvate dioxygenase	-2543	37676	37676	96598
transcript_16996	endoplasmin homolog	-2542	51222	51222	131328
transcript_26543	2-hydroxyacyl-coa lyase	-2541	55121	64856	166284
transcript_63	9-cis-epoxycarotenoid dioxygenase	-2541	64856	55121	141324
transcript_21559	putative leucine-rich repeat-containing protein ddb_g0290503	-2540	37034	37034	94952
transcript_6636	transcription initiation factor iif alpha subunit family protein	-2538	37406	37406	95905
transcript_4201	1,2-dihydroxy-3-keto-5-methylthiopentene dioxygenase 1	-2531	194251	194251	496093
transcript_7597	pheophorbide a oxygenase, chloroplastic	-2527	74395	74395	189657
transcript_1026	tetratricopeptide repeat superfamily protein, putative	-2515	88255	192138	487493
transcript_7171	udp-glycosyltransferase 73c3	-2515	192138	88255	223929
transcript_12747	eukaryotic translation initiation factor 3 subunit g	-2514	68461	68461	173697
transcript_3259	splicing factor u2af large subunit b	-2511	33072	33072	83911
transcript_9971	sterol 3-beta-glucosyltransferase ugt80a2 isoform x2	-2493	37903	37903	95445
transcript_2137	actin-depolymerizing factor 2	-2488	251904	251904	632432
transcript_14754	probable 26s proteasome complex subunit sem1-1	-2481	84787	84787	212291
transcript_12584	abc transporter g family member 7	-2474	37484	111386	278110
transcript_8222	polyol transporter 5	-2474	111386	37484	93435
transcript_8480	peptidyl-prolyl cis-trans isomerase nima-interacting 4	-2472	55935	55935	139429
transcript_2202	stem-specific protein tsjt1	-2471	411394	411394	1025928
transcript_2724	temperature-induced lipocalin	-2470	168408	168408	419787
transcript_1119	acyl-coa n-acyltransferases superfamily protein isoform 1	-2463	62976	62976	156418
transcript_1516	transmembrane protein, putative	-2447	82659	82659	204203
transcript_225	myosin heavy chain-related	-2446	58479	58479	144469
transcript_16358	abc transporter c family member 4	-2435	111419	111419	273764
transcript_14592	aspartic proteinase pcs1	-2434	80885	80885	198741
transcript_22815	cytochrome p450 82c4	-2419	67934	69809	165871
transcript_2606	uncharacterized aarf domain-containing protein kinase at1g79600, chloroplastic	-2418	58232	58232	142098
transcript_10470	protein fam133b isoform x1	-2386	34763	34763	83558
transcript_28013	senescence-associated carboxylesterase 101	-2386	22002	22002	52885
transcript_12295	trihelix transcription factor gt-2	-2385	18985	34156	82098
transcript_16475	zinc transporter ztp29	-2385	18985	33865	81387
transcript_23098	26s proteasome regulatory subunit family protein	-2385	27348	27348	65736
transcript_3285	squalene synthase	-2385	33860	22095	53109
transcript_4859	mannosyl-oligosaccharide 1,2-alpha-mannosidase mns1	-2385	22095	18985	45632
transcript_8765	abc transporter f family member 4	-2385	34156	18985	45632
transcript_14611	peroxisomal fatty acid beta-oxidation multifunctional protein aim1	-2384	26229	52444	126057
transcript_18286	peptidyl-prolyl cis-trans isomerase cyp19-2 isoform 1	-2384	33354	33354	80172
transcript_26816	sucrose synthase	-2384	52444	26229	63046
transcript_4645	erlin-2-b	-2384	20886	21818	52442
transcript_5878	cbs domain-containing protein cbscbspb5	-2384	21818	20886	50201
transcript_12264	bis(5'-adenosyl)-triphosphatase	-2383	61346	95386	229274
transcript_3614	eukaryotic initiation factor 4a-2	-2383	69157	85249	204910
transcript_3623	fer-1 protein 4	-2383	53208	69157	166229
transcript_6481	probable glutathione s-transferase	-2383	85249	61346	147454
transcript_8160	probable 26s proteasome complex subunit sem1-1	-2383	95386	53208	127894
transcript_10162	gamma carbonic anhydrase 1, mitochondrial	-2382	68274	68274	164106
transcript_10706	glyoxysomal fatty acid beta-oxidation multifunctional protein mfp-a	-2382	54204	54204	130287
transcript_11498	pyridoxal kinase	-2382	17878	30733	73872
transcript_14124	uncharacterized protein	-2382	25687	29797	71621
transcript_26698	transducin/wd40 repeat superfamily protein isoform 1	-2382	20055	25687	61742
transcript_3993	scarecrow protein 13	-2382	30733	22573	54258
transcript_6652	pyruvate dehydrogenase e1 component subunit alpha-3, chloroplastic	-2382	29797	20055	48206
transcript_9878	ras-related protein rab7	-2382	22573	17878	42972
transcript_1016	calreticulin-3	-2381	76433	89904	216097
transcript_11188	proteasome subunit beta type-6	-2381	23279	76433	183718
transcript_18136	adipocyte plasma membrane-associated protein	-2381	21068	68431	164483
transcript_18794	uncharacterized protein	-2381	89904	65316	156997
transcript_18892	serine carboxypeptidase 50	-2381	48059	62518	150253
transcript_24763	probable lrr receptor serine/threonine-protein kinase at4g08850	-2381	65316	55591	133621
transcript_3406	wd repeat-containing protein 5	-2381	62512	48059	115517
transcript_4328	zinc finger, ran binding protein, putative	-2381	29212	38914	93535
transcript_5775	altered inheritance of mitochondria protein 32	-2381	68431	29212	70216
transcript_6866	eukaryotic translation initiation factor 4e	-2381	38914	26402	63461
transcript_7076	snw domain-containing protein 1	-2381	55591	23279	55954
transcript_7290	cop1-interacting protein-related, putative isoform 7	-2381	26402	21068	50641
transcript_15212	2-alkenal reductase (nadp(+)-dependent)	-2380	56678	88799	213421
transcript_16864	uncharacterized methyltransferase at2g41040, chloroplastic	-2380	37514	56678	136235
transcript_21489	duf668 family protein	-2380	23648	39729	95494
transcript_5871	plasma membrane atpase 1	-2380	39729	37514	90171
transcript_7304	rwd domain-containing protein	-2380	88790	23648	56842
transcript_11349	pyruvate dehydrogenase e1 component subunit alpha, mitochondrial	-2379	24366	41715	100269
transcript_14844	nicotinamidase 1 isoform 1	-2379	41715	32899	79077
transcript_22396	probable sucrose-phosphate synthase 3	-2379	27766	30673	73727
transcript_23470	snf1-related protein kinase regulatory subunit gamma-1	-2379	32899	27766	66739
transcript_26032	protein pat1 homolog 1	-2379	30673	24366	58568
transcript_18463	dual specificity protein kinase shkc	-2378	22142	22142	53221
transcript_2825	carboxyl-terminal-processing protease	-2354	129691	169213	308145
transcript_6695	glutamine synthetase	-2346	252963	278398	598814
transcript_8861	methyl-cpg-binding domain-containing protein 11	-2344	93820	98298	221554
transcript_27327	secologanin synthase	-2339	114463	114463	270034
transcript_936	uncharacterized protein	-2334	70521	70521	166184
transcript_9508	14-3-3 protein 4	-2326	107831	107831	253018
transcript_1427	ascorbate peroxidase	-2324	621789	699147	1639642
transcript_11478	probable protein phosphatase 2c 59	-2322	91978	91978	215413
transcript_8380	ankyrin repeat-containing protein at3g12360	-2319	63519	65459	148930
transcript_17253	acetyl-coa acetyltransferase, cytosolic 1	-2314	83491	83491	194603
transcript_13296	b2 protein	-2294	279344	279344	646576
transcript_8165	eukaryotic translation initiation factor 5	-2291	45431	45431	105155
transcript_8459	suppressor protein srp40	-2290	91387	91387	211047
transcript_5422	peptidase c15, pyroglutamyl peptidase i isoform 1	-2284	70584	70584	162591
transcript_8221	polyol transporter 5	-2283	141089	141089	324998
transcript_481	calcium-dependent protein kinase	-2282	53688	53688	123669
transcript_16766	putative swi/snf-related matrix-associated actin-dependent regulator of chromatin subfamily a member 3 1	-2269	65064	65064	148944
transcript_7247	probable aspartyl aminopeptidase	-2259	48979	48979	111692
transcript_6809	replication protein a 32 kda subunit a	-2251	28237	28237	64101
transcript_2086	nac domain-containing protein 72	-2250	33533	55082	125042
transcript_8186	peroxisomal membrane protein 11d	-2250	55082	33533	76124
transcript_2751	26s protease regulatory subunit 8 homolog a	-2249	48962	48962	111149
transcript_4243	d-3-phosphoglycerate dehydrogenase, chloroplastic	-2246	36894	36894	83755
transcript_3660	atp sulfurylase 1, chloroplastic	-2237	97715	97715	220637
transcript_11490	protein sombrero	-2226	28745	50823	114016
transcript_21612	protein ltv1 homolog	-2226	50823	28745	64488
transcript_5074	dipeptide transport atp-binding protein dppf	-2225	62976	62976	141281
transcript_8129	proteasome subunit alpha type-1-b	-2225	34260	34266	76861
transcript_4449	nad(p)-binding rossmann-fold superfamily protein	-2223	66851	66851	149975
transcript_8255	dnaj homolog subfamily c member 8	-2223	53979	53979	121098
transcript_10862	rna-binding family protein	-2222	30494	85389	191562
transcript_18875	sumo-activating enzyme subunit 1b-1	-2222	28714	34215	76759
transcript_5774	altered inheritance of mitochondria protein 32	-2222	85389	30494	68418
transcript_7302	vamp protein ykt61	-2222	34215	28714	64417
transcript_11179	f-box protein at5g67140	-2221	34305	43526	97647
transcript_18531	transport protein sec31 isoform 1	-2221	32590	34305	76961
transcript_920	bidirectional sugar transporter sweet11	-2221	43526	32590	73113
transcript_14087	peroxisomal acyl-coa oxidase 1a	-2206	72872	72872	162185
transcript_6250	calmodulin binding protein, putative	-2206	62159	62159	138340
transcript_15757	wat1-related protein at3g28050	-2204	31391	31391	69864
transcript_13899	plastid-lipid-associated protein	-2202	181802	181802	403884
transcript_5278	dna binding,atp binding, putative isoform 2	-2202	24857	24857	55321
transcript_1073	glyoxylate/succinic semialdehyde reductase 1	-2195	190226	192826	421374
transcript_4010	xisi protein	-2193	714979	714979	1580285
transcript_25654	udp-glycosyltransferase 73c3	-2186	24037	24034	52945
transcript_29019	uncharacterized protein	-2185	38271	38271	84324
transcript_9920	probable indole-3-acetic acid-amido synthetase gh3.5	-2185	29712	39182	65465
transcript_13339	6,7-dimethyl-8-ribityllumazine synthase	-2184	44190	111837	246416
transcript_14803	vesicle transport v-snare 12	-2184	28416	48170	106135
transcript_16145	cbl-interacting serine/threonine-protein kinase 14	-2184	48170	44199	97366
transcript_2906	malonate--coa ligase	-2184	29925	37923	83558
transcript_650	atp synthase subunit beta, mitochondrial	-2184	111837	29925	65935
transcript_7955	physalis organ size 1	-2184	37923	28416	62611
transcript_2175	lysosomal beta glucosidase	-2183	56988	57301	126255
transcript_27931	predicted protein	-2183	57301	56988	125565
transcript_4114	uncharacterized protein	-2183	53208	55089	117236
transcript_726	mechanosensitive ion channel protein 2, chloroplastic	-2183	22996	29519	50669
transcript_17378	nadh dehydrogenase iron-sulfur protein 6, mitochondrial	-2181	39503	39999	87039
transcript_4218	bifunctional nuclease 1	-2178	113193	118903	247891
transcript_21924	isoflavone 2'-hydroxylase	-2168	34244	34544	74828
transcript_10863	probably inactive leucine-rich repeat receptor protein kinase at5g48380	-2165	31292	34781	68378
transcript_9412	cysteine proteinase inhibitor	-2162	92655	95543	202089
transcript_3945	probable calcium-binding protein cml36	-2160	145168	146825	316365
transcript_10507	cinnamoyl-coa reductase	-2155	64948	69741	141245
transcript_8404	secologanin synthase	-2154	37825	37902	82259
transcript_630	probable e3 ubiquitin ligase sud1	-2153	38101	48346	105139
transcript_8064	uncharacterized protein	-2153	48346	38101	82860
transcript_5419	polyubiquitin	-2149	131912	134619	285986
transcript_1089	heat shock protein 90	-2143	103256	112896	223372
transcript_5116	serine/threonine-protein phosphatase pp1 isozyme 4	-2143	48059	89135	192825
transcript_8361	xylem serine proteinase 1	-2143	89135	48059	103966
transcript_13017	protein suppressor of gene silencing 3	-2139	63471	113168	244116
transcript_5429	bzip transcription factor 60	-2139	113168	163471	136915
transcript_4998	uncharacterized protein	-2137	108983	118345	235090
transcript_3097	probable zinc metallopeptidase egy3, chloroplastic	-2134	51279	52654	110417
transcript_12754	dcc family protein at1g52590, chloroplastic	-2121	24519	24670	52387
transcript_6738	malate dehydrogenase, glyoxysomal	-2121	24519	25781	52387
transcript_11136	upf0051 protein abci8, chloroplastic	-2119	34763	43696	93360
transcript_23016	zinc-metallopeptidase, peroxisomal	-2119	43696	34763	74273
transcript_14743	digalactosyldiacylglycerol synthase 1, chloroplastic	-2118	44568	49504	105769
transcript_17082	os02g0530850	-2118	26925	44568	95222
transcript_8985	gtp-binding protein sar1a	-2118	49504	26925	57527
transcript_10751	ankyrin repeat family protein	-2117	37246	65950	140906
transcript_5212	pumilio homolog 2 isoform x1	-2117	46977	54697	116864
transcript_6273	nedd8 ultimate buster 1	-2117	65950	46977	100369
transcript_6924	hypersensitive-induced response protein 4	-2117	54697	37246	79579
transcript_7054	dnl-type zinc finger protein	-2116	45740	47564	97728
transcript_17816	protein bobber 1	-2115	41439	44987	88538
transcript_21338	protein clp1 homolog	-2115	26559	34996	74772
transcript_21402	rna-directed dna polymerase from mobile element jockey	-2115	34996	36559	56745
transcript_870	uncharacterized protein	-2097	114783	117832	243053
transcript_7252	glutamine synthetase	-2092	114272	117982	240939
transcript_7575	40s ribosomal protein s24-1	-2086	69295	72035	145740
transcript_12341	grip and coiled-coil domain-containing protein 2, putative isoform 3	-2084	47243	86555	1759106
transcript_1990	senescence-associated protein	-2084	836555	54105	113794
transcript_23337	anthocyanidin reductase	-2084	54105	57243	99361
transcript_10118	glutathione reductase	-2082	63688	66258	133947
transcript_3946	probable calcium-binding protein cml36	-2081	188082	198882	394924
transcript_3105	ubiquitin protein 5	-2076	111309	113905	233248
transcript_10105	target of myb protein 1	-2075	77314	79078	161746
transcript_7407	dihydrolipoyllysine-residue succinyltransferase component of 2-oxoglutarate dehydrogenase complex 2, mitochondrial	-2068	27648	34988	57595
transcript_10074	polyubiquitin isoform x1	-2065	53103	61176	110616
transcript_13166	heme-binding protein 2	-2064	57809	121832	253796
transcript_13659	26s protease regulatory subunit 8 homolog a	-2064	103461	106981	215525
transcript_15016	reticulon protein b1	-2064	57427	60074	125144
transcript_23413	udp-glycosyltransferase 73c3	-2064	60074	67809	120427
transcript_9509	14-3-3 protein a	-2064	121832	137427	119631
transcript_4612	magnesium transporter mrs2-3	-2063	41715	47256	86900
transcript_13936	e3 ubiquitin-protein ligase rglg2	-2062	37193	39543	77478
transcript_11971	membrane protein	-2043	67469	87848	180991
transcript_14577	ferredoxin-3, chloroplastic	-2043	87848	97449	139005
transcript_5408	probable xyloglucan endotransglucosylase/hydrolase protein 30	-2043	57938	59658	119368
transcript_2790	charged multivesicular body protein 1	-2042	55642	56762	114637
transcript_18987	rotamase fkbp 1	-2041	86907	89057	179052
transcript_4728	rwd domain-containing protein, putative isoform 3	-2041	42149	44659	86838
transcript_9659	f-box/rni superfamily protein isoform 1	-2040	39718	47168	81832
transcript_15154	f-box family protein, putative isoform 1	-2033	40938	49386	84056
transcript_2848	3'-5' exonuclease, putative	-2029	76061	78610	155739
transcript_1335	digalactosyldiacylglycerol synthase 1, chloroplastic	-2021	101343	111387	206679
transcript_9794	60s ribosomal protein l7-1	-2011	86331	88765	175231
transcript_3943	cystathionine gamma synthase	-2008	75252	77229	152503
transcript_20246	nuclear transcription factor y subunit a-1, putative isoform 2	-2006	92248	97498	186721
transcript_671	metallothionein protein type 2	-2004	5669929	6969290	11467553
