# Supplementary material for: Transcriptome Response Signatures Associated with the Overexpression of a Mitochondrial Uncoupling Protein (AtUCP1) in Tobacco
Source: PLoS One. 2015 Jun 24;10(6):e0130744. doi: 10.1371/journal.pone.0130744 (PMC4479485; doi:10.1371/journal.pone.0130744)
Supplement: S5 Table — (XLSX) [file pone.0130744.s006.xlsx]

## Sheet: Sheet1
Table S5: KEGG metabolic pathways altered in the AtUCP1 OE lines (only pathways with 5 or more affected genes are represented)
	UP-REGULATED			DOWN-REGULATED
PATHWAY NAME	Transcripts	Enzymes		Transcripts	Enzymes
Carbon fixation in photosynthetic organisms	8	8		2	2
Starch and sucrose metabolism	16	11		12	10
Nitrogen metabolism	6	5		3	2
Pentose and glucuronate interconversions	6	3		3	2
Fructose and mannose metabolism	4	5		1	2
Porphyrin and chlorophyll metabolism	7	9		5	6
Amino sugar and nucleotide sugar metabolism	4	3		2	1
Galactose metabolism	4	3		2	2
Glycerolipid metabolism	3	4		2	2
Linoleic acid metabolism	3	1		2	1
Glycolysis / Gluconeogenesis	8	7		9	6
Alanine, aspartate and glutamate metabolism	3	3		4	2
Fatty acid biosynthesis	3	4		4	4
Pyrimidine metabolism	2	2		3	2
Lysine biosynthesis	1	2		2	2
Flavonoid biosynthesis	3	3		5	2
Phenylpropanoid biosynthesis	3	3		5	6
Flavone and flavonol biosynthesis	2	2		4	1
Glycerophospholipid metabolism	2	3		5	2
Selenocompound metabolism	2	3		5	4
Aminobenzoate degradation	1	1		4	2
Arachidonic acid metabolism	1	1		4	2
Styrene degradation	1	1		4	2
Thiamine metabolism	1	1		4	2
Glyoxylate and dicarboxylate metabolism	6	6		10	8
Arginine and proline metabolism	3	3		7	6
Pentose phosphate pathway	3	3		7	6
Citrate cycle (TCA cycle)	3	2		8	6
Biosynthesis of unsaturated fatty acids	2	3		7	3
Glycine, serine and threonine metabolism	2	2		7	6
Methane metabolism	2	2		7	6
Sulfur metabolism	2	3		7	4
Glutathione metabolism	1	1		6	7
Oxidative phosphorylation	1	1		6	4
Tryptophan metabolism	1	1		6	5
Tyrosine metabolism	1	4		6	5
Ubiquinone and other terpenoid-quinone biosynthesis	1	1		6	4
Geraniol degradation				5	3
Ether lipid metabolism				5	2
Fatty acid elongation				5	4
Pyruvate metabolism	6	5		12	9
Cysteine and methionine metabolism	3	6		9	7
Phenylalanine metabolism	3	6		9	8
Benzoate degradation				6	3
Carbon fixation pathways in prokaryotes	2	2		9	6
Propanoate metabolism	1	1		8	5
Lysine degradation				7	7
Butanoate metabolism	3	2		11	8
Valine, leucine and isoleucine degradation				8	5
alpha-Linolenic acid metabolism				9	4
Fatty acid degradation				9	8
Purine metabolism	4	4		15	8
