# Supplementary material for: Transcriptome Response Signatures Associated with the Overexpression of a Mitochondrial Uncoupling Protein (AtUCP1) in Tobacco
Source: PLoS One. 2015 Jun 24;10(6):e0130744. doi: 10.1371/journal.pone.0130744 (PMC4479485; doi:10.1371/journal.pone.0130744)
Supplement: S6 Table — (XLSX) [file pone.0130744.s007.xlsx]

## Sheet: Plan1
Table S6: Average intensities of the metabolites found in the WT and AtUCP1 OE lines
Name	WT	P07	P32	Masses	RI
Hexanoic acid (1TMS)	13815	40606.3	20720.3	117;129;131;76;72;132;116;77;88;133;118;89;101	1062.42
Pyruvic acid (2TMS)	465	1172.83	1117	133;131;72;134;105	1070.72
Acetoacetic acid (1MEOX) (1TMS) BP	187.167	518.167	490.833	89;82;90;88	1104.09
Butanoic acid, 2-hydroxy- (2TMS)	162.833	420.833	379	131;205;87;206	1110.37
Glycine (2TMS)	852.167	1028.67	634	147;204;87;131;132;205	1108.17
Unknown_1131.27	4349	2106.5	869.667	235;220;133;147;160;72;100;86;146;89;70;131;134;190;88;102;174;205;162	1132.73
Unknown_1143.05	1141.67	1091.33	422.167	89;90;91	1142.88
Guanidine (3TMS)	4204.67	5133.17	4314.5	146;171;130;172;99;100;173	1226.31
Succinic semialdehyde (1MEOX) (1TMS) MP	298.333	1021	963.667	89;90;76;91;119	1179.3
Malonic acid (2TMS)	416.833	2612.83	278	147;133;72;131;101;115;87;116	1195.51
Acetoacetic acid (2TMS) MP	798	3472.67	693.833	157;99;72;131;115;113;141;77;156;158;71;76;85	1237.18
Alanineamide (2TMS)	5277	5011.33	7619	84;86;114	1253.39
Unknown_1238.54	2583.17	7904.83	2616.83	171;186;141;155;157;99;100;172;71;70;114;173;101;111	1237.81
Urea (2TMS)	3157.67	13007.2	5227.17	189;204;171;87;99;100;190;130;173;146;172;70;78;71	1237.18
Serine (2TMS)	461.333	9457.33	3504.67	116;219;234	1252.45
Unknown_1272.15	6022	1876.17	5019.33	211;163;226;256;137;134;135;212;119;213	1270.95
Unknown_1275.86	2447.5	1363.67	779.167	181;182;98;196;183;126;107;197	1279.3
Phosphoric acid (3TMS)	13036.3	3857	805.5	314;299;211;283;225;300;301;207;193;191;181;315;137	1260.8
Nonan-1-ol, n- (1TMS)	20768	43089.5	19473	103;89;129;101;203;104	1287.25
Threonine, O-methyl-, L- (2TMS)	22727.5	29593.5	28945	262;100;130;86	1279.93
Unknown_1319.49	61259.8	85092.2	70102.5	76;72;116;102;129	1331.7
Hydantoin, 1-methyl- (1TMS)	1003	2318	1927.83	100;171;72;143;102	1331.75
Lumichrome (2MEOX)	4263.5	2497.17	5739	184;134;86	1343.96
Unknown_1340.6	7125.33	11080.8	8434	100;143;171;70;72	1343.51
Putrescine (2TMS)	2911	13508.3	10789.7	70;100;72	1349.62
Pyrrole-2-carboxylic acid (2TMS)	542.667	325.667	318.667	241;255;242	1330.49
similar to Lumichrome (2MeOX)	2181.67	2197.5	3151.5	184;285;134;227;86;186	1348.54
Unknown_1346.28	1318.33	2012.67	3275.33	86;174;175;87;130;102;88;101;172	1381.95
2-Oxopiperazine (2TMS)	687	2149.17	1313.83	100;243;130;72;142;70	1396.41
Norbornane-2-carboxylic acid, 2-amino- (1TMS) MP	614.833	1020.5	808.667	110;111;72	1371.98
Threonic acid-1,4-lactone (2TMS)	4412.83	10270.2	5317.83	147;217;101;116;103;102;131;117;87;133;130;129;189;219;132;233;191	1430.57
similar to Aspartic acid (2TMS)	1791.17	1417	1074.17	130;117;245;70	1447.77
Benzoic acid, 3-amino-2,3-dihydro- (1TMS)	119.833	141.667	235	94;77;150	1500.91
Sorbitol, 1,4:3,6-dianhydro- (2TMS)	2066	1663	1341	117;101;159;118;77	1503.29
Asparagine [-H2O] (2TMS)	1131.67	4942	1588.33	243;128;115;116	1504.25
Unknown_1505.24	1137.83	2766.33	223.167	156;230;140;217;129;76;232;114	1498.99
1-Pyrroline-3-hydroxy-5-carboxylic-acid_2TMS	1713.67	6401.5	2113	156;230;140	1521.41
Proline, 4-hydroxy-, trans- (3TMS)	539.667	437.167	486.167	230;140;231;141	1522.06
Unknown_1521.72	1430.33	1322	840.167	156;258;230;140;157;158;84;112;85;231;259	1548.79
Unknown_1553.67	310.833	592.833	662.5	329;314;171;100;172;101;99;315	1558.3
Unknown_1556.05	229.667	403.667	237.167	120;146;121;118	1572.67
Benzoic acid, 3-hydroxy- (2TMS)	236	292.167	279.667	267;223;193;268	1607.22
Unknown_1610.66	760.5	1395.17	621.833	217;103;143;133;230;231;117;157	1607.22
Unknown_1608.87	456.333	631.667	255.667	116;232;276;117;142;131;204;133	1626.86
Unknown_1629.92	329.333	227.667	229.333	85;133;83;157;143	1626.58
Unknown_1628.47	765.333	564.667	597.5	133;103;83;183	1627.43
6-deoxy-Mannopyranose_4TMS	797	818.667	739	204;191;101	1650
Decanoic acid, 3-hydroxy- (2TMS)	346	567.667	434.833	101;133;130;72;111	1636.4
Arabinonic acid-1,4-lactone (3TMS)	557.667	789.333	423.333	117;130;101	1654.06
Unknown_1654.34	359.5	422.667	428.667	117;118;257;132	1661.85
Unknown_1659.7	266	427.167	357.167	174;86;100	1687.98
Unknown_1688.9	159.5	187.333	430.667	307;103;205;104	1697.8
Unknown_1694.39	588.5	960	677.833	217;218;205;204;133;117;131	1697.8
Xylitol (5TMS)	415.5	529.833	518	217;205;218;133;204;219;191;131	1709.37
Glyceraldehyde-3-phosphate (1MEOX) (3TMS) MP	232.667	427.667	267	315;227;158;174;101	1727.2
Unknown_1732.08	1344.83	1279.83	1016	117;217;129	1746.95
Iminodiacetic acid, N-(2-hydroxyethyl)- (3TMS)	1151.17	578.667	584.5	103;277;133;104	1752.03
Benzimidazole, 5,6-dimethyl-	699.667	692.167	685.667	131;72;143	1755.98
Putrescine, N-acetyl- (2TMS)	614.667	544.667	793.667	174;86;100;175;176;130;87;142;102;116;146;101;173	1752.26
Unknown_1756.02	457.667	432.667	473.5	103;89;104	1751.69
Unknown_1750.41	695	849.833	1015	100;72;87	1750.79
Unknown_1746.69	522.333	743	1110.5	100;146;172	1746.84
Unknown_1742.97	409	570.333	398.333	307;217;103;133;204;129;131;191;218;89;157	1764.56
Histamine, 1-methyl- (2TMS)	214.167	138.333	232	86;174;101	1746.84
Ribonic acid (5TMS)	347.833	505.333	409.833	307;217;103;189;133;204;129;218;131;191;89;219	1770.65
Unknown_1771.13	882.167	697.333	993.167	103;117;101;89	1781.94
Unknown_1782.49	314.5	241.167	257.167	211;299;116;133;241;300	1787.7
Fructose Derivate	1120.33	1151.67	983	217;257;205;117;103;218;129;133;219;191;131;143;189;72	1798.42
Octadecane, n-	532.667	471.667	537	71;85;99;113;70;98;141	1804.24
Glucose, 3-O-methyl- (1MEOX) (4TMS)	435	333	342.333	205;219;103;206	1868.16
Hexadecanal	2708.17	2832.17	1890.17	82;83;96;81;95;109;110;111	1880
Artemisinic acid	1853	2481	2398.33	121;93;122	1966.11
Ornithine, N2-acetyl- (4TMS)	111.667	102.167	108.667	174;142;176	1915.89
Unknown_1915.94	12395	12661.5	9003.5	319;307;157;331;103;205;217;117;129;133;89;204;189;218;206;131;191;71;101;104	1915.89
Lysine (4TMS)	110	495.667	313.667	174;317;434	1906.04
Unknown_1910.94	95	67.6667	67.8333	377;197;361	1942.68
Glucaric acid-1,4-lactone (4TMS)	1186.67	1476.33	1254	217;218;204	1951.15
Cinnamic acid, 4-hydroxy-, trans- (2TMS)	322.333	147.167	110.167	249;293;308	1948.79
Pentadecanoic acid (1TMS)	636.167	398.5	496	299;117;145;300	1960.75
Unknown_1956.57	421.333	524	576.333	299;97;111	2008.2
Unknown_2003.06	368	632.333	367.667	204;191;189	2055.05
Heptadecan-1-ol, n- (1TMS)	40095.8	41416.7	43196	97;111;83;101;127;125;91;115	2091.05
Octadecadienoic acid methyl ester, 9,12-(Z,Z)-, n-	1643.5	1618.5	1101	67;81;95;96;136;150;122	2100.82
Heneicosane, n-	1244.33	1348	1290.67	71;85;99	2146.04
Heptadecanoic acid (1TMS)	1235.67	1151.17	1551	327;117;132;145	2157.1
Octadecan-1-ol, n- (1TMS)	578.333	656.333	767	327;97;111;115;125;328;83;89;85;101;91;99	2156.56
Unknown_2155.9	1051.5	1172	929.833	217;103;205;129;218;133;189;130	2220.37
Octadecenoic acid, 9-(Z)- (1TMS)	2027	1593.67	1752.67	339;117;129;145;96;84;98;83;97;110	2223.94
Octadecatrienoic acid, n- (1TMS)	4354.5	3586.33	2896.83	335;93;129;79;95;108;107;81;91;80;94;121;135;131;105;122;77;109	2232.34
Palmitic-acid-amide_1TMS	842.5	864.167	1275	131;116;132	2249.81
Glycylglycylglycine (5TMS)	401.333	448.5	617.333	174;86;100;175;176	2245.2
Octadecanoic acid (1TMS)	12300	12511	43386.3	341;356;117;129;145;132;131;118;133;83;342;81;76;95;71;97;130;116;201;77;72	2249.81
Spermidine (5TMS)	574.167	628	2090.5	174;86;100;175	2279.26
Muramic acid, N-acetyl- (1MEOX) (4TMS) BP	207.5	415	214.333	87;103;72	2300.22
Tricosane, n-	543	635.333	591.333	71;85;99;113	2216.06
Octadecadienoic acid, n- (1TMS)	4127	3175.33	3099.33	337;262;129;117;81;79;95;80;77;93;96;91;82;121;135;107;94;109;131;150;83	2318.36
Galactose-6-phosphate (1MEOX) (6TMS) MP	554.667	556.333	470.833	160;101;103;328;72;71	2354.2
Unknown_2353.1	587.333	588	487.167	204;117;205;217;103;101;129;191;133;116;206;131;189;219	2371.15
Glucose-6-phosphate, 2-amino-2-deoxy-, D- (5TMS)	132.5	97.8333	60	131;299;387;129;103	2371.3
Unknown#sst-cgl-A09	130.167	114.833	84	129;103;387;299;131	2417.71
Unknown_2418.77	380.333	265.5	400.333	239;357;173;255;240;143;131;117;159;250;171;185;186	2410.63
Unknown_2411.12	321.333	257.167	185.167	129;204;217;103;205;191;206;218;143;189	2404.99
Unknown_2407.44	2014.83	1991.33	1631.5	130;117;71;70;85;103;83;101;146;84	2423.91
Thymidine (2TMS)	618.333	438.333	522	103;169;143	2442.83
Unknown_2444.7	383.167	358.333	558.333	117;129;81;133;116;131	2460.47
Uridine (4TMS)	305.667	274.667	249.167	217;103;129;259;143	2502.25
Pentacosane, n-	470.5	711.5	396.333	71;85;99;113;97;141	2503.06
Biopterin, 5,6,7,8-tetrahydro- (6TMS)	416.833	388.333	311.833	117;131;129;133	2564.41
Unknown_2564.78	672.667	619.833	406.667	103;129;97;101;218	2560.55
Unknown_2557.32	441.667	520.5	481.333	149;167;104;71;70;150;76;83	2564.41
Unknown_2561.83	361	316.667	209.833	218;129;203;103;130	2705.03
Turanose_8TMS	2793.67	2298.33	2069.67	103;217;361;129;191;204;117;169;243;133;362;189;218;205;104;131;271;143;231;363	2733.97
Unknown_2733.48	275.667	160.333	164	133;129;217;131;101	2728.42
Trehalose, alpha,alpha'-, D- (8TMS)	95.5	51.5	103.167	191;169;129;204;205;189	2728.42
Unknown_2728.07	237.667	465.333	204	204;217;169;103;117;205;160;89;189;131;143	2753.38
Sophorose (1MEOX) (8TMS) MP	144.833	344.667	135	204;217;205	2757.02
Trehalose, beta,beta'- (8TMS)	319.833	477.333	179	191;129;103;218;117;133;131	2757.02
Lactulose_xTMS	236.333	987.5	129.833	103;117;129;133;104;101;191	2812.48
Palatinose (1MEOX) (8TMS)	361.833	564.333	260	204;361;271;169;217;103;129;117;191;205;133;218;243;363;101	2896.01
Nonacosane, n-	187.833	500.5	363	71;85;83;97	3001.3
Triacontane, n-	79.8333	263.833	182.833	71;85;83;70	3256.41
Unknown_3262.38	197.5	162.5	180.5	204;217;103;129;205;191
